# Supplementary material for: The Microtubule-Targeting Agent Pretubulysin Impairs the Inflammatory Response in Endothelial Cells by a JNK-Dependent Deregulation of the Histone Acetyltransferase Brd4
Source: Cells. 2023 Aug 21;12(16):2112. doi: 10.3390/cells12162112 (PMC10453553; doi:10.3390/cells12162112)
Supplement: Supplementary file 1 [file cells-12-02112-s001.zip]

Archive with 1 entries (1 files):
- cells-2531440-supplementary.pdf
